# Supplementary material for: Positive Effects of Prosocial Cartoon Viewing on Aggression Among Children: The Potential Mediating Role of Aggressive Motivation
Source: Front Psychol. 2021 Dec 22;12:742568. doi: 10.3389/fpsyg.2021.742568 (PMC8782158; doi:10.3389/fpsyg.2021.742568)
Supplement: Supplementary file 1 [file Data_Sheet_1.xls]

## Sheet: Raw data
gender	cartoon	age	前AB	后AB	M1	M2	M3	M4	M5	M6	motivation	Zmotivation	Z后AB	Zcartoon
1	0	5.06	5	5	5	5	5	5	5	5	5	1.63622	1.96142	-0.997019
1	0	5.27	4	5	4	4	4	5	5	2	4	0.949006	1.96142	-0.997019
1	0	5.69	3	5	5	5	5	5	5	5	5	1.63622	1.96142	-0.997019
1	0	5.85	4	4	3	5	3	4	5	4	4	0.949006	1.05366	-0.997019
1	0	5.39	3	4	4	5	3	5	5	2	4	0.949006	1.05366	-0.997019
1	0	5.17	4	2	2	4	4	3	2	3	3	0.261795	-0.761874	-0.997019
1	0	5.21	5	4	3	4	5	3	4	5	4	0.949006	1.05366	-0.997019
1	0	5.36	4	3	4	2	4	3	3	2	3	0.261795	0.145891	-0.997019
1	0	5.42	5	4	5	5	4	4	3	3	4	0.949006	1.05366	-0.997019
1	0	5.05	5	5	3	1	3	1	2	2	2	-0.425417	1.96142	-0.997019
1	0	5.19	5	4	4	5	3	3	5	4	4	0.949006	1.05366	-0.997019
1	0	5.57	4	3	5	2	5	3	5	4	4	0.949006	0.145891	-0.997019
1	0	5.9	3	5	3	1	2	3	2	1	2	-0.425417	1.96142	-0.997019
1	0	5.85	5	5	5	5	5	5	5	5	5	1.63622	1.96142	-0.997019
1	0	5.44	5	2	3	3	4	4	5	5	4	0.949006	-0.761874	-0.997019
1	0	5.27	3	4	3	4	3	4	2	2	3	0.261795	1.05366	-0.997019
1	0	5.68	4	4	4	1	3	3	5	2	3	0.261795	1.05366	-0.997019
1	0	5.83	5	4	3	2	2	3	5	3	3	0.261795	1.05366	-0.997019
1	0	5.64	4	3	3	4	5	3	4	5	4	0.949006	0.145891	-0.997019
1	1	5.45	5	1	1	1	1	1	1	1	1	-1.11263	-1.66964	0.997019
1	1	5.89	4	2	1	1	1	1	1	1	1	-1.11263	-0.761874	0.997019
1	1	5.32	3	3	3	1	3	1	2	2	2	-0.425417	0.145891	0.997019
1	1	5.15	5	2	1	1	1	1	1	1	1	-1.11263	-0.761874	0.997019
1	1	5.66	4	3	1	1	1	1	1	1	1	-1.11263	0.145891	0.997019
1	1	5.78	3	2	1	1	1	1	1	1	1	-1.11263	-0.761874	0.997019
1	1	5.59	2	2	1	1	1	1	1	1	1	-1.11263	-0.761874	0.997019
1	1	5.77	5	3	1	1	1	1	1	1	1	-1.11263	0.145891	0.997019
1	1	5.46	3	2	1	1	1	1	1	1	1	-1.11263	-0.761874	0.997019
1	1	5.62	5	2	1	1	1	1	1	1	1	-1.11263	-0.761874	0.997019
1	1	5.32	5	1	1	1	1	1	1	1	1	-1.11263	-1.66964	0.997019
1	1	5.46	3	2	1	1	1	1	1	1	1	-1.11263	-0.761874	0.997019
1	1	5.63	4	4	4	2	4	3	3	2	3	0.261795	1.05366	0.997019
1	1	5.38	4	1	1	1	1	1	1	1	1	-1.11263	-1.66964	0.997019
1	1	5.21	5	1	3	1	3	3	1	1	2	-0.425417	-1.66964	0.997019
1	1	5.24	5	1	2	1	3	3	1	2	2	-0.425417	-1.66964	0.997019
1	1	5.55	4	1	1	1	1	1	1	1	1	-1.11263	-1.66964	0.997019
1	1	5.76	4	1	3	2	2	3	1	1	2	-0.425417	-1.66964	0.997019
1	1	5.43	5	2	1	1	1	1	1	1	1	-1.11263	-0.761874	0.997019
1	1	5.26	4	2	1	1	1	1	1	1	1	-1.11263	-0.761874	0.997019
1	1	5.51	3	3	3	1	3	1	2	2	2	-0.425417	0.145891	0.997019
1	0	5.26	5	3	4	1	3	3	5	2	3	0.261795	0.145891	-0.997019
1	0	5.95	4	4	5	2	4	3	1	3	3	0.261795	1.05366	-0.997019
1	0	6.57	3	3	3	4	5	3	4	5	4	0.949006	0.145891	-0.997019
1	0	6.34	4	3	4	2	4	5	5	4	4	0.949006	0.145891	-0.997019
1	0	6.4	5	4	5	5	4	4	3	3	4	0.949006	1.05366	-0.997019
1	0	6.15	3	4	1	1	1	1	1	1	1	-1.11263	1.05366	-0.997019
1	0	6.13	4	1	4	5	3	5	5	2	4	0.949006	-1.66964	-0.997019
1	0	6.06	5	4	1	1	1	1	1	1	1	-1.11263	1.05366	-0.997019
1	0	6.35	4	4	5	5	5	5	5	5	5	1.63622	1.05366	-0.997019
1	0	6.57	3	4	1	1	1	1	1	1	1	-1.11263	1.05366	-0.997019
1	0	6.35	5	4	3	5	3	4	5	4	4	0.949006	1.05366	-0.997019
1	0	6.29	4	1	1	1	1	1	1	1	1	-1.11263	-1.66964	-0.997019
1	0	6.28	3	3	1	1	1	1	1	1	1	-1.11263	0.145891	-0.997019
1	0	6.24	5	5	5	5	5	5	5	5	5	1.63622	1.96142	-0.997019
1	0	6.16	4	2	3	2	1	2	2	2	2	-0.425417	-0.761874	-0.997019
1	0	6.56	4	3	1	1	1	1	1	1	1	-1.11263	0.145891	-0.997019
1	0	6.71	5	3	5	5	5	5	5	5	5	1.63622	0.145891	-0.997019
1	0	6.26	3	2	4	1	3	3	5	2	3	0.261795	-0.761874	-0.997019
1	0	6.49	4	3	1	1	1	1	1	1	1	-1.11263	0.145891	-0.997019
1	0	6.62	5	4	1	1	1	1	1	1	1	-1.11263	1.05366	-0.997019
1	0	6.49	4	3	4	2	4	5	5	4	4	0.949006	0.145891	-0.997019
1	0	6.37	5	2	1	1	1	1	1	1	1	-1.11263	-0.761874	-0.997019
1	0	6.35	3	4	3	5	5	4	5	2	4	0.949006	1.05366	-0.997019
1	1	6.18	4	4	2	1	3	3	1	2	2	-0.425417	1.05366	0.997019
1	1	6.39	5	4	5	2	5	5	4	3	4	0.949006	1.05366	0.997019
1	1	6.26	5	2	1	1	1	1	1	1	1	-1.11263	-0.761874	0.997019
1	1	6.21	4	3	1	1	1	1	1	1	1	-1.11263	0.145891	0.997019
1	1	6.36	5	1	1	1	1	1	1	1	1	-1.11263	-1.66964	0.997019
1	1	6.2	3	3	3	1	3	1	2	2	2	-0.425417	0.145891	0.997019
1	1	6.11	5	4	4	5	3	3	5	4	4	0.949006	1.05366	0.997019
1	1	6.23	4	4	3	4	5	3	4	5	4	0.949006	1.05366	0.997019
1	1	6.35	4	2	1	1	1	1	1	1	1	-1.11263	-0.761874	0.997019
1	1	6.15	5	2	2	2	1	1	3	3	2	-0.425417	-0.761874	0.997019
1	1	6.14	5	2	1	1	1	1	1	1	1	-1.11263	-0.761874	0.997019
1	1	6.34	3	1	2	1	3	3	1	2	2	-0.425417	-1.66964	0.997019
1	1	6.21	5	1	1	1	1	1	1	1	1	-1.11263	-1.66964	0.997019
1	1	6.09	4	3	1	1	1	1	1	1	1	-1.11263	0.145891	0.997019
1	1	6.05	4	1	1	1	1	1	1	1	1	-1.11263	-1.66964	0.997019
1	1	6.14	5	3	3	3	4	4	5	5	4	0.949006	0.145891	0.997019
1	1	6.21	3	1	1	1	1	1	1	1	1	-1.11263	-1.66964	0.997019
1	1	6.13	5	2	1	1	1	1	1	1	1	-1.11263	-0.761874	0.997019
1	1	6.33	4	2	5	5	5	5	5	5	5	1.63622	-0.761874	0.997019
1	1	6.21	5	3	3	4	5	3	4	5	4	0.949006	0.145891	0.997019
1	1	6.26	5	2	4	2	4	5	5	4	4	0.949006	-0.761874	0.997019
2	0	5.76	4	5	3	3	4	4	5	5	4	0.949006	1.96142	-0.997019
2	0	5.64	4	4	3	5	3	4	4	5	4	0.949006	1.05366	-0.997019
2	0	5.26	3	5	2	1	3	3	1	2	2	-0.425417	1.96142	-0.997019
2	0	5.76	5	3	5	5	5	5	5	5	5	1.63622	0.145891	-0.997019
2	0	5.46	5	2	3	4	2	3	4	2	3	0.261795	-0.761874	-0.997019
2	0	5.39	4	3	4	2	4	5	5	4	4	0.949006	0.145891	-0.997019
2	0	5.87	5	2	5	5	4	4	3	3	4	0.949006	-0.761874	-0.997019
2	0	5.94	4	4	3	5	3	4	2	1	3	0.261795	1.05366	-0.997019
2	0	5.47	2	4	4	5	3	5	5	2	4	0.949006	1.05366	-0.997019
2	0	5.41	5	3	5	5	5	5	5	5	5	1.63622	0.145891	-0.997019
2	0	5.39	4	2	1	1	1	1	1	1	1	-1.11263	-0.761874	-0.997019
2	0	5.42	4	3	2	3	3	4	3	3	3	0.261795	0.145891	-0.997019
2	0	5.27	5	4	5	5	5	5	5	5	5	1.63622	1.05366	-0.997019
2	0	5.26	3	2	5	5	5	5	5	5	5	1.63622	-0.761874	-0.997019
2	0	5.49	4	3	5	2	5	4	5	3	4	0.949006	0.145891	-0.997019
2	0	5.65	3	3	5	5	5	5	5	5	5	1.63622	0.145891	-0.997019
2	0	5.24	5	3	5	5	5	5	5	5	5	1.63622	0.145891	-0.997019
2	0	5.09	4	1	2	3	4	4	3	2	3	0.261795	-1.66964	-0.997019
2	0	5.51	5	4	3	5	3	4	4	5	4	0.949006	1.05366	-0.997019
2	0	5.68	3	3	4	5	3	5	5	2	4	0.949006	0.145891	-0.997019
2	0	5.31	5	3	5	3	5	3	5	3	4	0.949006	0.145891	-0.997019
2	1	6.25	4	3	3	4	2	3	4	2	3	0.261795	0.145891	0.997019
2	1	5.57	5	3	4	2	2	1	1	2	2	-0.425417	0.145891	0.997019
2	1	5.22	2	4	3	3	4	4	5	5	4	0.949006	1.05366	0.997019
2	1	5.1	3	2	3	1	3	1	2	2	2	-0.425417	-0.761874	0.997019
2	1	5.24	5	2	1	1	1	1	1	1	1	-1.11263	-0.761874	0.997019
2	1	5.51	4	3	1	1	1	1	1	1	1	-1.11263	0.145891	0.997019
2	1	5.79	4	3	3	4	2	3	4	2	3	0.261795	0.145891	0.997019
2	1	5.51	3	2	1	1	1	1	1	1	1	-1.11263	-0.761874	0.997019
2	1	5.35	5	2	2	2	1	1	3	3	2	-0.425417	-0.761874	0.997019
2	1	5.62	4	4	1	1	1	1	1	1	1	-1.11263	1.05366	0.997019
2	1	5.59	5	2	4	1	3	3	5	2	3	0.261795	-0.761874	0.997019
2	1	5.67	5	3	1	1	1	1	1	1	1	-1.11263	0.145891	0.997019
2	1	5.61	4	2	1	1	1	1	1	1	1	-1.11263	-0.761874	0.997019
2	1	5.62	4	2	4	2	4	3	3	2	3	0.261795	-0.761874	0.997019
2	1	5.43	5	3	2	2	1	1	3	3	2	-0.425417	0.145891	0.997019
2	1	5.57	2	1	1	1	1	1	1	1	1	-1.11263	-1.66964	0.997019
2	1	5.78	5	4	4	1	1	3	1	2	2	-0.425417	1.05366	0.997019
2	1	5.82	3	4	1	1	1	1	1	1	1	-1.11263	1.05366	0.997019
2	1	5.59	5	3	2	2	2	3	2	1	2	-0.425417	0.145891	0.997019
2	1	5.63	4	3	1	1	1	1	1	1	1	-1.11263	0.145891	0.997019
2	1	5.76	4	4	2	3	1	1	3	2	2	-0.425417	1.05366	0.997019
2	1	5.62	5	1	3	5	3	4	2	1	3	0.261795	-1.66964	0.997019
2	1	6.12	5	1	4	1	1	3	1	2	2	-0.425417	-1.66964	0.997019
2	0	6.36	5	4	1	1	1	1	1	1	1	-1.11263	1.05366	-0.997019
2	0	6.15	2	4	1	1	1	1	1	1	1	-1.11263	1.05366	-0.997019
2	0	6.09	3	1	4	2	4	5	5	4	4	0.949006	-1.66964	-0.997019
2	0	6.21	5	4	1	1	1	1	1	1	1	-1.11263	1.05366	-0.997019
2	0	6.25	4	4	5	5	5	5	5	5	5	1.63622	1.05366	-0.997019
2	0	6.04	4	4	4	5	3	5	5	2	4	0.949006	1.05366	-0.997019
2	0	6.43	3	2	1	1	1	1	1	1	1	-1.11263	-0.761874	-0.997019
2	0	6.25	5	3	5	5	5	5	5	5	5	1.63622	0.145891	-0.997019
2	0	6.14	5	2	1	1	1	1	1	1	1	-1.11263	-0.761874	-0.997019
2	0	6.25	5	4	2	3	4	3	3	3	3	0.261795	1.05366	-0.997019
2	0	6.15	4	3	1	1	1	1	1	1	1	-1.11263	0.145891	-0.997019
2	0	6.1	3	4	5	5	5	5	5	5	5	1.63622	1.05366	-0.997019
2	0	6.21	5	2	1	1	1	1	1	1	1	-1.11263	-0.761874	-0.997019
2	0	6.14	5	2	4	4	4	5	5	2	4	0.949006	-0.761874	-0.997019
2	0	6.06	5	4	1	1	1	1	1	1	1	-1.11263	1.05366	-0.997019
2	0	6.24	3	2	1	1	1	1	1	1	1	-1.11263	-0.761874	-0.997019
2	0	6.13	4	3	4	1	3	3	5	2	3	0.261795	0.145891	-0.997019
2	0	6.17	5	2	5	2	5	3	5	4	4	0.949006	-0.761874	-0.997019
2	0	6.31	4	3	5	5	5	5	5	5	5	1.63622	0.145891	-0.997019
2	0	6.26	5	2	4	2	4	1	5	2	3	0.261795	-0.761874	-0.997019
2	0	6.23	3	2	5	3	4	4	3	5	4	0.949006	-0.761874	-0.997019
2	1	6.21	5	2	5	5	3	4	5	2	4	0.949006	-0.761874	0.997019
2	1	6.14	4	5	5	5	5	5	5	5	5	1.63622	1.96142	0.997019
2	1	6.16	5	2	5	5	5	5	5	5	5	1.63622	-0.761874	0.997019
2	1	6.08	4	3	1	1	1	1	1	1	1	-1.11263	0.145891	0.997019
2	1	6.04	3	3	1	1	1	1	1	1	1	-1.11263	0.145891	0.997019
2	1	6.09	5	1	2	3	1	1	3	2	2	-0.425417	-1.66964	0.997019
2	1	6.25	4	3	1	1	1	1	1	1	1	-1.11263	0.145891	0.997019
2	1	6.16	4	2	2	1	3	3	1	2	2	-0.425417	-0.761874	0.997019
2	1	6.19	5	3	1	2	2	3	1	3	2	-0.425417	0.145891	0.997019
2	1	6.11	3	2	3	4	2	3	4	2	3	0.261795	-0.761874	0.997019
2	1	6.2	5	3	4	4	4	5	5	2	4	0.949006	0.145891	0.997019
2	1	6.33	5	3	1	1	1	1	1	1	1	-1.11263	0.145891	0.997019
2	1	6.24	4	3	1	1	1	1	1	1	1	-1.11263	0.145891	0.997019
2	1	6.14	3	3	1	1	1	1	1	1	1	-1.11263	0.145891	0.997019
2	1	6.23	5	3	2	2	2	3	2	1	2	-0.425417	0.145891	0.997019
2	1	6.16	4	2	4	2	4	3	3	2	3	0.261795	-0.761874	0.997019
2	1	6.19	4	2	3	3	4	4	5	5	4	0.949006	-0.761874	0.997019
2	1	6.26	3	3	5	5	5	4	2	3	4	0.949006	0.145891	0.997019
2	1	6.17	5	2	4	1	3	3	5	2	3	0.261795	-0.761874	0.997019
#NULL!	#NULL!	#NULL!	#NULL!	#NULL!	#NULL!	#NULL!	#NULL!	#NULL!	#NULL!	#NULL!	#NULL!	#NULL!	#NULL!	#NULL!
#NULL!	#NULL!	#NULL!	#NULL!	#NULL!	#NULL!	#NULL!	#NULL!	#NULL!	#NULL!	#NULL!	#NULL!	#NULL!	#NULL!	#NULL!
#NULL!	#NULL!	#NULL!	#NULL!	#NULL!	#NULL!	#NULL!	#NULL!	#NULL!	#NULL!	#NULL!	#NULL!	#NULL!	#NULL!	#NULL!
#NULL!	#NULL!	#NULL!	#NULL!	#NULL!	#NULL!	#NULL!	#NULL!	#NULL!	#NULL!	#NULL!	#NULL!	#NULL!	#NULL!	#NULL!
#NULL!	#NULL!	#NULL!	#NULL!	#NULL!	#NULL!	#NULL!	#NULL!	#NULL!	#NULL!	#NULL!	#NULL!	#NULL!	#NULL!	#NULL!
#NULL!	#NULL!	#NULL!	#NULL!	#NULL!	#NULL!	#NULL!	#NULL!	#NULL!	#NULL!	#NULL!	#NULL!	#NULL!	#NULL!	#NULL!
#NULL!	#NULL!	#NULL!	#NULL!	#NULL!	#NULL!	#NULL!	#NULL!	#NULL!	#NULL!	#NULL!	#NULL!	#NULL!	#NULL!	#NULL!
#NULL!	#NULL!	#NULL!	#NULL!	#NULL!	#NULL!	#NULL!	#NULL!	#NULL!	#NULL!	#NULL!	#NULL!	#NULL!	#NULL!	#NULL!
#NULL!	#NULL!	#NULL!	#NULL!	#NULL!	#NULL!	#NULL!	#NULL!	#NULL!	#NULL!	#NULL!	#NULL!	#NULL!	#NULL!	#NULL!
#NULL!	#NULL!	#NULL!	#NULL!	#NULL!	#NULL!	#NULL!	#NULL!	#NULL!	#NULL!	#NULL!	#NULL!	#NULL!	#NULL!	#NULL!
#NULL!	#NULL!	#NULL!	#NULL!	#NULL!	#NULL!	#NULL!	#NULL!	#NULL!	#NULL!	#NULL!	#NULL!	#NULL!	#NULL!	#NULL!
#NULL!	#NULL!	#NULL!	#NULL!	#NULL!	#NULL!	#NULL!	#NULL!	#NULL!	#NULL!	#NULL!	#NULL!	#NULL!	#NULL!	#NULL!
#NULL!	#NULL!	#NULL!	#NULL!	#NULL!	#NULL!	#NULL!	#NULL!	#NULL!	#NULL!	#NULL!	#NULL!	#NULL!	#NULL!	#NULL!
